# Supplementary material for: Assessment and validation of the CAESAR predictive model for bioconcentration factor (BCF) in fish
Source: Chem Cent J. 2010 Jul 29;4(Suppl 1):S1. doi: 10.1186/1752-153X-4-S1-S1 (PMC2913328; doi:10.1186/1752-153X-4-S1-S1)
Supplement: Additional file 1 — Compounds eliminated from the EURAS database [10]and the reasons for exclusion. The CAS number and the reasons for exclusion are reported. [file 1752-153X-4-S1-S1-S1.xls]

## Sheet: EURAS_DB
CAS N	Description
10605-21-7	duplicates
110-00-9	duplicates
110-02-1	duplicates
127-20-8	duplicates
1321-74-0	duplicates
132-64-9	duplicates
132-65-0	duplicates
14816-18-3	duplicates
1836-77-7	duplicates
21348-16-3	duplicates
25394-13-2	duplicates
28106-30-1	duplicates
3618-60-8	duplicates
40690-89-9	duplicates
4904-61-4	duplicates
493-01-6	duplicates
493-02-7	duplicates
50-29-3	duplicates
52789-62-5	duplicates
56-93-9	duplicates
58-89-9	duplicates
60-57-1	duplicates
608-73-1	duplicates
6099-57-6	duplicates
61968-52-3	duplicates
71767-67-4	duplicates
76-44-8	duplicates
842-18-2	duplicates
87-83-2	duplicates
87-84-3	duplicates
946-30-5	duplicates
95-51-2	duplicates
12227-06-4	lack information
1328-53-6	lack information
25154-52-3	lack information
53906-68-6	lack information
1190723	isomers
1490-04-6	isomers
16219-75-3	isomers
28299-29-8	isomers
309-00-2	isomers
5103-74-2	isomers
57-74-9	isomers
72-20-8	isomers
961-11-5	isomers
96-29-7	isomers
