# Supplementary material for: Assessment and validation of the CAESAR predictive model for bioconcentration factor (BCF) in fish
Source: Chem Cent J. 2010 Jul 29;4(Suppl 1):S1. doi: 10.1186/1752-153X-4-S1-S1 (PMC2913328; doi:10.1186/1752-153X-4-S1-S1)
Supplement: Additional file 2 — Compounds eliminated from the Arnot database [11]and the reasons for exclusion. The CAS number and the reasons for exclusion are reported. [file 1752-153X-4-S1-S1-S2.xls]

## Sheet: ARNOT_DB
CAS N	Description
56-93-9	mixture
76-44-8	mixture
91-17-8	mixture
95-16-9	mixture
100-18-5	mixture
127-20-8	mixture
314-40-9	mixture
583-39-1	mixture
616-44-4	mixture
1321-74-0	mixture
1322-93-6	mixture
1687-30-5	mixture
1779-48-2	mixture
1825-21-4	mixture
3618-60-8	mixture
9014-90-8	mixture
16090-02-1	mixture
17095-24-8	mixture
25154-52-3	mixture
25265-71-8	mixture
25638-17-9	mixture
26444-49-5	mixture
26545-58-4	mixture
26914-33-0	mixture
28106-30-1	mixture
28575-17-9	mixture
35860-37-8	mixture
50853-70-8	mixture
52303-69-2	mixture
52789-62-5	mixture
25154-54-5	mixture
61968-28-3	mixture
85-00-7	charged compound
1910-42-5	charged compound
58-89-9	duplicates
319-84-6	duplicates
319-85-7	duplicates
319-86-8	duplicates
60-57-1	duplicates
72-20-8	duplicates
81-88-9	lack information
3864-99-1	lack information
28984-87-4	lack information
56113-42-9	lack information
84852-15-3	lack information
174300-34-6	lack information
195209-93-9	lack information
50512-35-1	pesticides
