# Supplementary material for: Assessment and validation of the CAESAR predictive model for bioconcentration factor (BCF) in fish
Source: Chem Cent J. 2010 Jul 29;4(Suppl 1):S1. doi: 10.1186/1752-153X-4-S1-S1 (PMC2913328; doi:10.1186/1752-153X-4-S1-S1)
Supplement: Additional file 3 — External dataset. It reports the identification number, the CAS number, the chemical name, the SMILES, the source database (A for the Arnot database [11], E for the EURAS [10]), the experimental logP (the highest value of those reported in the Arnot database [11] and in the EPI [7] one), the mean of the experimental BCF and CAESAR hybrid model prediction. [file 1752-153X-4-S1-S1-S3.xls]

## Sheet: Annex_3
ID	CAS NUMBER	NAME	SMILES	DB (A = ARNOT, E = EURAS)	EXPERIMENTAL LOGP (max between Arnot and EPI DB )	MEAN LogBCF	CAESAR MODEL (HM) PREDICTION (* indicates compounds out of domain)
2	50-30-6	2,6DICHLOROBENZOIC ACID	O=C(O)c1c(Cl)cccc1(Cl)	A_E	2.23	-0.221849	1.04133
6	51-44-5	3,4DICHLOROBENZOIC ACID	O=C(O)c1ccc(Cl)c(Cl)c1	A_E	3.25	-0.169311	1.05585
8	55-38-9	FENTHION	CSc1ccc(cc1(C))OP(=S)(OC)OC	A_E	4.09	1.96279	1.35411
11	56-38-2	Phosphorothioic acid, O,O-diethyl-O-(4-nitrophenyl)ester	O=[N+]([O-])C1=C/C=C(/O[P](=[S])(OCC)OCC)C=C1	A	3.83	1.99123	1.13458
21	62-53-3	Benzenamine	N/C1=C/C=CC=C1	A	0.9	0.20412	0.545362
23	62-73-7	DICHLORVOS	COP(=O)(OC)OC=C(Cl)Cl	A_E	1.47	-0.19897	0.094605
24	66-81-9	CYCLOHEXIMIDE	O=C1NC(=O)CC(C1)CC(O)C2CC(C)CC(C)C2(=O)	A_E	0.55	-0.0364302	0.279702
36	75-15-0	CARBON DISULFIDE	S=C=S	A_E	1.94	1.28337	0.237414*
40	75-71-8	DICHLORODIFLUOROMETHANE	FC(F)(Cl)Cl	A_E	2.16	0.876561	0.688224
41	75-98-9	TRIMETHYLACETIC ACID	O=C(O)C(C)(C)C	A_E	1.48	0.161641	0.208841
50	77-47-4	HEXACHLOROPENTADIENE	ClC=1C(Cl)=C(Cl)C(Cl)(Cl)C=1(Cl)	A_E	5.04	1.18235	1.391133*
68	81-15-2	2,4,6TRINITRO5TERTBUTYL1,3XYLENE	O=[N+]([O-])c1c(c(c(c(c1C)[N+](=O)[O-])C(C)(C)C)[N+](=O)[O-])C	A_E		3.65136	1.668882*
70	81-88-9	RHODAMINE B	CC[N+](CC)=C3C=CC2=C(C=1C=CC(=CC=1OC2=C3)N(CC)CC)C4=CC=C/C=C4/C(=O)O[H]	A_E	1.95	-0.23463	1.12886
76	83-79-4	[1]Benzopyrano[3,4-b]furo[2,3-h][1]benzopyran-6(6aH)-one,1,2,12,12a-tetrahydro-8,9-dimethoxy-2-(1-methylethenyl)-, [2R-(2à,6aà,12aà)]-	CC(=C)[C@@]1([H])CC2=C(O1)C=CC5=C2O[C@@]4([H])COC3=CC(OC)=C(C=C3[C@]4([H])C5=O)OC	A	4.1	1.41	0.771754
78	84-57-1	1(2',5'DICHLORO4'SULFOPHENYL)3METHYL5PYRAZOLONE	Clc1cc(c(Cl)cc1N2N=C(C)CC2(=O))S(=O)(=O)O	A_E		0.978077	0.247595
79	84-74-2	1,2-Benzenedicarboxylic acid, dibutyl ester	CCCCOC(=O)C1=CC=C/C=C1/C(=O)OCCCC	A	4.72	2.22912	1.8455
83	85-68-7	BENZYL BUTYL PHTHALATE	CCCCOC(=O)c2ccccc2(C(=O)OCc1ccccc1)	A-E	4.91	0.877317	2.03213
84	85-83-6	SOLVENT RED 24	Cc4ccccc4(N=Nc3ccc(N=Nc2c(O)ccc1ccccc12)c(C)c3)	E		0.751895	1.664558*
89	87-40-1	Benzene, 1,3,5-trichloro-2-methoxy-	CO/C1=C(\[Cl])C=C([Cl])C=C1[Cl]	A	4.11	2.80618	1.896305*
96	88-06-2	2,4,6TRICHLOROPHENOL	Clc1cc(Cl)c(O)c(Cl)c1	E	3.69	1.94448	1.45086*
98	88-44-8	2AMINO5METHYL BENZENESULFONIC ACID	O=S(=O)(O)c1cc(ccc1(N))C	A_E		0.10103	0.208307
103	88-85-7	DINOSEB	O=[N+]([O-])c1cc(c(O)c(c1)C(C)CC)[N+](=O)[O-]	A-E	3.69	0.290541	1.07464
104	88-89-1	2,4,6TRINITROPHENOL	O=[N+]([O-])c1cc(c(O)c(c1)[N+](=O)[O-])[N+](=O)[O-]	A_E	2.03	-0.139342	0.302756*
112	90-94-8	4,4BIS(DIMETHYLAMINO)BENZOPHENONE	CN(C)c1ccc(cc1)C(=O)c2ccc(cc2)N(C)C	A_E	4.07	1.59134	1.78504
118	91-58-7	Naphthalene, 2-chloro-	[Cl]/C2=C/C1=CC=CC=C1C=C2	A	3.98	3.63	3.04629
128	95-48-7	Phenol, 2-methyl-	C/C1=C/C=C/C=C1/O	A	1.95	1.03	0.802086
144	96-12-8	1,2DIBROMO3CHLOROPROPANE	ClCC(Br)CBr	A_E	2.96	1.14592	1.64957
147	96-45-7	ETHYLENETHIOUREA	S=C1NCCN1	A_E	-0.66	-0.152087	0.083452
160	98-84-0	ALPHAMETHYLBENZYLAMINE	NC(c1ccccc1)C	E		0.640971	0.708006
165	99-65-0	Benzene, 1,3-dinitro-	O=[N+]([O-])C=1C=C(C=CC=1)[N+](=O)[O-]	A	1.49	0.77309	0.570163
172	100-25-4	Benzene, 1,4-dinitro-	O=[N+]([O-])C1=CC=C(C=C1)[N+](=O)[O-]	A	1.46	-0.39691	0.557922
177	101-02-0	Phosphorous acid, triphenyl ester	[P](O/C1=C/C=CC=C1)(O/C2=C/C=CC=C2)O/C3=C/C=CC=C3	A	6.62	2.39445	2.01903
190	104-40-5	4NONYLPHENOL	CCCCCCCCCc1ccc(O)cc1	A_E	5.76	2.54635	2.88536
191	104-88-1	4-Chlorobenzaldehyde	O=CC=1C=CC([Cl])=CC=1	A	2.1	0.319808	0.873207
196	106-46-7	1,4DICHLOROBENZENE	Clc1ccc(Cl)cc1	A-E	3.52	2.36459	2.23968
197	106-47-8	PCHLOROANILINE	Nc1ccc(Cl)cc1	A-E	1.83	0.369176	0.898264
202	108-36-1	1,3DIBROMOBENZENE	Brc1cccc(Br)c1	E	3.75	2.77815	2.61886
203	108-42-9	MCHLOROANILINE	Clc1cccc(N)c1	A_E	1.88	0.121378	0.796795
214	108-95-2	Phenol	O/C1=C/C=CC=C1	A	1.46	1.24	0.519864
219	110-30-5	1,2BIS(STEAROYLAMINO)ETHANE	CCCCCCCCCCCCCCCCCC(=O)NCCNC(=O)CCCCCCCCCCCCCCCCC	E		0.318745	0.200708*
222	110-91-8	MORPHOLINE	O1CCNCC1	A_E	-0.86	0.0964223	0.112408
238	118-44-5	1NAPHTHALENAMINE, NETHYL	CCNc1cccc2ccccc12	A_E	3.45	2.36429	1.9472
240	118-79-6	Phenol, 2,4,6-tribromo-	[Br]C=1/C=C(/[Br])C=C([Br])C=1O	A	4.13	2.71012	0.817662*
243	119-12-0	PYRIDAPHENTHION	CCOP(=S)(OCC)OC=1C=CC(=O)N(N=1)c2ccccc2	A_E	3.2	0.826853	1.37989
246	119-56-2	BENZENEMETHANOL, 4CHLORO.ALPHA.PHENYL	Clc1ccc(cc1)C(O)c2ccccc2	A_E	3.61	1.84277	2.27362
251	120-52-5	P,P'DIBENZOYLQUINONEDIOXIME	O=C(ON=C1C=CC(C=C1)=NOC(=O)c2ccccc2)c3ccccc3	A_E		0.433257	1.73984
252	120-54-7	DIPENTAMETHYLENE THIURAMTETRASULFIDE	S=C(SSSSC(=S)N1CCCCC1)N2CCCCC2	A_E		1.11983	0.714023
254	120-78-5	2,2'DITHIOBISBENZOTHIAZOLE	c1cccc2sc(nc12)SSc3nc4ccccc4s3	A_E		1.1502	1.74
257	121-14-2	Benzene, 1-methyl-2,4-dinitro-	CC=1C=CC(=CC=1[N+](=O)[O-])[N+](=O)[O-]	A	1.98	0.829978	0.786361
260	121-75-5	MALATHION	CCOC(=O)CC(SP(=S)(OC)OC)C(=O)OCC	A_E	2.36	1.00639	0.325519*
264	122-34-9	SIMAZINE	CCNc1nc(Cl)nc(NCC)n1	A_E	2.18	0.798553	0.863939
288	137-26-8	THIRAM	S=C(SSC(=S)N(C)C)N(C)C	A_E	1.73	0.535306	0.111627
301	2497-06-5	DISULFOTON SULFONE	C(CS(=O)(=O)CC)SP(=S)(OCC)OCC	E	1.87	0.340621	0.427904*
302	2497-07-6	DISULFOTON SULFOXIDE	C(CS(=O)CC)SP(=S)(OCC)OCC	E	1.73	0	0.322251*
303	298-04-4	DISULFOTON	C(CSCC)SP(=S)(OCC)OCC	E	4.02	2.62043	0.621953*
304	226-36-8	Dibenz(a,h)acridine	C1=CC=C2C(=C1)C=CC=3N=C5C(=CC2=3)C=CC4=CC=CC=C45	A	5.73	2.02938	2.47967
305	2597-03-7	FENTHOATE	CCOC(=O)C(SP(=S)(OC)OC)c1ccccc1	A-E	3.69	1.43251	0.817588*
307	298-06-6	O,ODIETHYLDITHIOPHOSPHATE	S=P(S)(OCC)OCC	A_E		0.199485	0.111457*
309	306-52-5	Ethanol, 2,2,2-trichloro-, dihydrogen phosphate	[Cl]C([Cl])([Cl])CO[P](=O)(O)O	A	1.13	0.077668	-0.07702
312	328-84-7	3,4DICHLOROBENZOTRIFLUORIDE	Clc1ccc(cc1(Cl))C(F)(F)F	E		3.17609	3.04703
315	333-41-5	DIAZINON	CCOP(=S)(OCC)Oc1cc(C)nc(n1)C(C)C	A_E	3.81	1.73324	1.065268*
317	346-10-1	2FLUOROBUTANAMIDE5[2(2,4DITAMYLPHENOXY)BU	O=C(Nc1ccc(NC(=O)C(F)(F)C(F)(F)C(F)(F)F)c(O)c1)C(Oc2ccc(cc2C(C)(C)CC)C(C)(C)CC)CC	E		0.488862	0.575622*
323	482-89-3	2(1,3DIHYDRO3OXO2HIOL2YLIDENE)1,2DI*	O=C1c4ccccc4(NC1=C3Nc2ccccc2C3(=O))	A_E	3.72	0.456417	0.957528
327	504-03-0	2,6DIMETHYLPIPERIDINE	N1C(C)CCCC1C	A_E	1.53	0.199485	0.72002
332	526-73-8	1,2,3TRIMETHYLBENZENE	Cc1cccc(C)c1(C)	A_E	3.66	2.32143	2.17313
335	534-52-1	4,6DINITROOCRESOL	O=[N+]([O-])c1cc(c(O)c(c1)C)[N+](=O)[O-]	A-E	2.13	0.126152	0.403202
341	544-76-3	NHEXADECANE	CCCCCCCCCCCCCCCC	E		1.65385	2.53228
343	554-84-7	Phenol, 3-nitro-	OC=1C=C(C=CC=1)[N+](=O)[O-]	A	2	1.4	0.366862
345	556-67-2	Cyclotetrasiloxane, octamethyl-	C[Si]1(C)O[Si](C)(C)O[Si](C)(C)O[Si](C)(C)O1	A	5.1	4.08525	0.467545*
346	569-64-2	MALACHITE GREEN	c1ccc(cc1)C(c2ccc(cc2)N(C)C)=C3C=CC(C=C3)=[N+](C)C	A_E	0.62	1.85375	1.86609
349	577-11-7	BIS(2ETHYLHEXYL) SODIUM SULFOSUCCINATE	CCCC[C@]([H])(COC(=O)C[C@]([H])(C(=O)OC[C@@]([H])(CCCC)CC)[S](=O)(=O)O[H])CC	A_E		0.460681	0.731396
358	606-20-2	Benzene, 2-methyl-1,3-dinitro-	C/C1=C(/C=C/C=C1/[N+](=O)[O-])[N+](=O)[O-]	A	2.1	1.34309	0.75975
363	610-09-3	CIS1,2CYCLOHEXANEDICARBOXYLIC ACID	O=C(O)C1CCCCC1(C(=O)O)	E		-0.19897	0.124267
377	634-67-3	2,3,4TRICHLOROANILINE	Nc1ccc(Cl)c(Cl)c1(Cl)	E	3.33	2	1.44905
378	634-90-2	1,2,3,5TETRACHLOROBENZENE	Clc1cc(Cl)c(Cl)c(Cl)c1	E	4.56	3.12057	3.40849
379	634-91-3	3,4,5TRICHLOROANILINE	Clc1cc(N)cc(Cl)c1(Cl)	E	3.32	2.35984	1.44723
381	636-28-2	1,2,4,5TETRABROMOBENZENE	Brc1cc(Br)c(Br)cc1(Br)	E	5.13	3.79934	3.48117
382	636-30-6	2,4,5TRICHLOROANILINE	Clc1cc(Cl)c(N)cc1(Cl)	E	3.45	2.33041	1.65021
383	639-58-7	TRIPHENYLTIN CHLORIDE	c1ccc(cc1)[Sn](c2ccccc2)(c3ccccc3)Cl	E	4.19	3.14114	2.694854*
384	680-31-9	HEXAMETHYLPHOSPHORAMIDE	O=P(N(C)C)(N(C)C)N(C)C	A_E	0.28	-0.800515	0.460216
386	732-11-6	PHOSMET	O=C1c2ccccc2(C(=O)N1CSP(OC)(OC)=S)	A_E	2.78	0.489412	0.439682*
388	760-23-6	3,4DICHLORO1BUTENE	C=CC(CCl)Cl	A_E		0.603548	1.41085
390	767-00-0	Benzonitrile, 4-hydroxy-	N#CC=1C=CC(O)=CC=1	A	1.6	0.91	0.461335
393	791-31-1	TRIPHENYLSILANOL	O[Si](c1ccccc1)(c2ccccc2)c3ccccc3	A_E		2.85257	2.744669*
398	873-63-2	3-Chlorobenzenemethanol	[Cl]C=1C=C(C=CC=1)CO	A	1.94	1.33629	0.870839
399	883-20-5	9METHYLPHENANTHRENE	Cc2cc1ccccc1c3ccccc23	E	5.15	2.56238	3.15075
402	935-95-5	2,3,5,6TETRACHLOROPHENOL	Clc1cc(Cl)c(Cl)c(O)c1(Cl)	E	3.88	2.15229	1.885104*
403	938-86-3	Benzene, 1,2,3,4-tetrachloro-5-methoxy-	[Cl]/C1=C(\[Cl])C([Cl])=C(/C=C1/[Cl])OC	A	4.51	3.34988	2.081247*
404	944-61-6	Benzene, 1,2,3,4-tetrachloro-5,6-dimethoxy-	CO/C1=C(\OC)C([Cl])=C([Cl])C([Cl])=C1[Cl]	A	4.86	4.40002	1.121554*
405	947-04-6	AZACYCLOTRIDECAN2ONE	O=C1NCCCCCCCCCCC1	A_E	2.92	0.225854	1.11966
406	947-72-8	9-Chlorophenanthrene	[Cl]/C2=C/C1=CC=CC=C1C3=CC=CC=C23	A		3.49448	3.50451
407	950-37-8	METHIDATHION	O=C1N(N=C(OC)S1)CSP(OC)(OC)=S	A_E	2.2	0.595468	0.087291*
409	1014-70-6	SIMETRYNE	CCNc1nc(SC)nc(NCC)n1	E	2.8	0.30963	0.853492
410	1067-97-6	TRIBUTYLTIN HYDROXIDE	O[Sn](CCCC)(CCCC)CCCC	E	4.09	3.91995	2.10917*
413	1163-19-5	DECABROMODIPHENYL ETHER	Brc2c(Br)c(Br)c(Oc1c(Br)c(Br)c(Br)c(Br)c1(Br))c(Br)c2(Br)	E	5.24	1.19897	1.021162*
414	1212-29-9	THIOUREA, N,N'DICYCLOHEXYL	S=C(NC1CCCCC1)NC2CCCCC2	A_E	3.69	0.648408	1.45175
417	1461-22-9	TRINBUTYLTIN CHLORIDE	CCCC[Sn](CCCC)(CCCC)Cl	E	4.76	3.29579	3.127504*
420	1502-22-3	CYCLOHEXANONE, 2(1CYCLOHEXEN1YL)	O=C1CCCCC1C2=CCCCC2	A_E	3.17	0.590124	1.42813
422	1582-09-8	Benzenamine, 2,6-dinitro-N,N-dipropyl-4-(trifluoromethyl)-	CCCN(CCC)C1=C(C=C(/C=C1/[N+](=O)[O-])C([F])([F])[F])[N+](=O)[O-]	A	5.34	3.51335	2.08085
424	1631-58-9	4(N,IMETHYLAMINO)1,2DITHIOLANE	N(C)(C)C1CSSC1	A_E		1.73417	0.319115
427	1746-01-6	2,3,7,8-Tetrachlorodibenzo[b,e][1,4]dioxin	[Cl]C=3C=C2OC1=CC([Cl])=C([Cl])C=C1OC2=CC=3[Cl]	A	6.8	4.57657	3.016127*
429	1805-32-9	3,4DICHLOROBENZYL ALCOHOL	OCc1ccc(Cl)c(Cl)c1	A_E	2.74	0.463329	1.05825
431	1825-31-6	1,4DICHLORONAPHTHALENE	Clc1ccc(Cl)c2ccccc12	E	4.8	3.74819	3.59659
435	1897-45-6	CHLOROTHALONIL	N#Cc1c(Cl)c(Cl)c(Cl)c(C#N)c1(Cl)	A_E	3.05	1.11912	0.871487
436	1912-24-9	ATRAZINE	CCNc1nc(Cl)nc(NC(C)C)n1	A-E	2.75	0.421176	1.23368
437	1934-21-0	ACID YELLOW23	O=C(O)C2=NN(C(=O)C2(N=Nc1ccc(cc1)S(=O)(=O)O))c3ccc(cc3)S(=O)(=O)O	A_E		-0.0301202	0.211363
438	2027-17-0	2ISOPROPYLNAPHTHALENE	c1ccc2cc(ccc2(c1))C(C)C	E	4.9	4.11067	3.06707
441	2050-68-2	4,4'DICHLOROBIPHENYL	Clc1ccc(cc1)c2ccc(Cl)cc2	E	5.23	3.57978	3.86799
448	2371-42-8	2METHYLISOBORNEOL	C1(C)(O)C2(C)C(C)(C)C(CC2)C1	E		1.4769	1.64647
450	2437-79-8	2,2',4,4'-Tetrachloro-1,1-biphenyl	[Cl]C=1C=C/C(=C(/[Cl])C=1)C=2C=CC([Cl])=CC=2[Cl]	A	6.29	4.39046	4.62632
451	2440-02-0	HEPTACHLORONORBORNENE	ClC1=C(Cl)C2(Cl)(C(Cl)CC1(Cl)C2(Cl)(Cl))	E		4.04922	3.416395*
452	2465-27-2	BASIC YELLOW 2	N=C(c1ccc(cc1)N(C)C)c2ccc(cc2)N(C)C	A_E		1.03886	1.78757
459	2885-00-9	1OCTADECANETHIOL	SCCCCCCCCCCCCCCCCCC	E		-0.0378604	1.50163
460	2921-88-2	CHLORPYRIFOS	CCOP(=S)(OCC)Oc1nc(Cl)c(Cl)cc1(Cl)	A_E	4.96	3.02646	1.686396*
468	3389-71-7	Hexachloronorbornadiene	[Cl]C1([Cl])[C@]2([Cl])C=C[C@@]1([Cl])C([Cl])=C2[Cl]	A		3.80618	2.679877*
469	3520-72-7	PIGMENT ORANGE13	C/C6=N/N(c1ccccc1)C(=O)C6/N=N/c2ccc(cc2Cl)c5ccc(/N=N/C4C(\C)=N/N(c3ccccc3)C4=O)c(Cl)c5	E		0.597673	0.5*
471	3674-75-7	9ETHYLPHENANTHRENE	c1ccc2c(c1)cc(c3ccccc23)CC	E	5.51	2.70811	3.18614
472	3761-41-9	FENTHION SULFOXIDE	COP(=S)(OC)Oc1ccc(S(C)=O)c(C)c1	A-E		0.134565	0.78981
473	3761-42-0	FENTHION SULFONE	COP(=S)(OC)Oc1ccc(c(C)c1)S(C)(=O)=O	A-E		0.475749	0.832786
474	3766-81-2	NME OSECBUPHENYL CARBAMATE	CNC(=O)Oc1ccccc1(C(C)CC)	A_E	2.78	0.458446	0.935057
475	3811-49-2	SALITHION	COP1(=S)(OCc2ccccc2(O1))	A_E	2.67	1.05708	0.567954
476	4051-66-5	N,N'DIOCTADECYLUREA	C(=O)(NCCCCCCCCCCCCCCCCCC)NCCCCCCCCCCCCCCCCCC	E		1.47712	0.234379*
479	4162-45-2	ETHOXYLATED TETRABROMOBISPHENOL A	OCCOc1c(Br)cc(cc1(Br))C(C)(C)c2cc(Br)c(OCCO)c(Br)c2	E		2.25594	1.20221*
491	5586-15-2	DI2NAPHTHYL DISULFIDE	c3ccc4cc(SSc1ccc2ccccc2(c1))ccc4(c3)	E		0.385058	1.96317
492	5707-44-8	4ETHYLBIPHENYL	c1ccc(cc1)c2ccc(cc2)CC	E		2.82413	3.13231
493	6130-75-2	Benzene, 1,2,4-trichloro-5-methoxy-	CO/C1=C/C([Cl])=C([Cl])C=C1[Cl]	A	3.85	2.77512	1.994613*
494	6165-51-1	1,4DIMETHYL2(1PHENYLETHYL)BENZENE	Cc1ccc(C)c(c1)C(C)c2ccccc2	E		2.85914	3.14723
495	6358-85-6	PIGMENT YELLOW12	O=C(C)C(N=Nc1ccc(cc1(Cl))c3ccc(N=NC(C(=O)C)C(=O)Nc2ccccc2)c(Cl)c3)C(=O)Nc4ccccc4	E		0.618772	-0.04692*
496	6459-94-5	ACID RED114	C/C1=C/C=C(C=C1)[S](=O)(=O)O/C2=C/C=C(C=C2)N=NC=3C=CC(=CC=3C)C6=C/C=C(/N=N/C4=C(\O[H])C=CC=5C=C(C=C(C4=5)[S](=O)(=O)O[H])[S](=O)(=O)O[H])C(C)=C6	A_E		1.85142	-0.43878*
497	6639-30-1	2,4,5TRICHLOROTOLUENE	Clc1cc(Cl)c(cc1(Cl))C	E	4.56	3.68124	3.38026
504	10315-98-7	NISOBUTYLMORPHOLINE	CC(C)CN1CCOCC1	A_E	1.17	0.153618	0.364501
506	10496-18-1	DIDECYL DISULFIDE	CCCCCCCCCCSSCCCCCCCCCC	E		1.15321	1.07274
513	13286-32-3	IBP	O=P(SCc1ccccc1)(OCC)OCC	E	3.21	1.51387	1.0414
514	13358-11-7	N(2ETHYLHEXYL)1ISOPROPYL4METHYLBICYCLO[2,2	CCCCC(CC)CN1C(=O)C3C(C1(=O))C2(C=CC3(C)(CC2))C(C)C	A_E	5.96	3.15808	1.57336
515	13464-24-9	MBP	Oc1ccc(cc1)C(=C)CC(C)(C)c2ccc(O)cc2	E		1.59106	2.11774
518	13560-89-9	DODECACHLORO DODECAHYDRO DIMETHANODIBENZO CYCLOO	Cl\C2=C(/Cl)C3(Cl)C1CCC4C(CCC1C2(Cl)C3(Cl)Cl)C5(Cl)C(\Cl)=C(\Cl)C4(Cl)C5(Cl)Cl	E		2.03253	0.94*
525	15087-24-8	3BENZYLIDENE CAMPHOR	O=C2C(=Cc1ccccc1)C3CCC2(C)C3(C)(C)	E		2.44014	2.2502
526	15258-73-8	BENZENEMETHANOL, 2,6DICHLORO	OCc1c(Cl)cccc1(Cl)	A_E	2.02	0.391668	0.999615
529	15972-60-8	Alachlor	CCC=1C=C/C=C(/CC)C=1N(COC)C(=O)C[Cl]	A	3.52	1.12057	1.11998
531	16090-02-1	FLUORESCENT260	O=[S](=O)(O[H])C1=CC(=C/C=C1/C=C/C=2C=CC(=CC=2[S](=O)(=O)O[H])N([H])C3=NC(=NC(=N3)N4CCOCC4)N([H])C5=CC=CC=C5)N([H])C6=NC(=NC(=N6)N7CCOCC7)N([H])C=8C=CC=CC=8	A_E		0.960347	-0.38996*
535	16766-29-3	Benzene, 1,2,3-trichloro-4,5-dimethoxy-	CO/C1=C/C([Cl])=C([Cl])C([Cl])=C1OC	A	4.01	3.5	1.000756*
536	17095-24-8	REACTIVE BLACK 5	O=[S](=O)(O[H])C3=CC=2C=C(C(/N=N/C=1C=CC(=CC=1)[S](=O)(=O)CCO[S](=O)(=O)O[H])=C(C=2C(O[H])=C3/N=N/C4=C/C=C(C=C4)[S](=O)(=O)CCO[S](=O)(=O)O[H])N([H])[H])[S](=O)(=O)O[H]	A_E		0.540696	-1.23998*
539	18708-70-8	1,3,5TRICHLORO2NITROBENZENE	Clc1cc(Cl)c(c(Cl)c1)[N+](=O)[O-]	A_E	3.69	2.52841	1.80066
540	19666-30-9	OXADIAZON	CC(C)Oc1cc(c(Cl)cc1(Cl))N2N=C(OC2(=O))C(C)(C)C	A_E	4.8	1.89215	1.70714
556	26306-61-6	2,4,6TRICHLORO4'AMINOPHENYL ETHER	Nc1ccc(cc1)Oc2c(Cl)cc(Cl)cc2(Cl)	E		1.95424	3.007362*
557	26530-20-1	3(2H)-Isothiazolone, 2-octyl-	CCCCCCCCN1[S]C=CC1=O	A	2.45	2.21748	2.01444
561	26787-65-5	ETHANEDIOL ESTER MONTANIC ACID	C(=O)(CCCCCCCCCCCCCCCCCCCCCCCCCCC)OCCO	E		1.27079	0.551914*
565	28249-77-6	BENTHIOCARB	CCN(CC)C(=O)SCc1ccc(Cl)cc1	A_E	3.4	2.26722	1.5259
567	28680-44-6	HEXACHLORONORBORNADIENE	ClC1=C(Cl)C2(Cl)(CC1(Cl)C(Cl)=C2(Cl))	E		3.80618	2.973802*
585	35065-27-1	2,2',4,4',5,5'-Hexachloro-1,1'-biphenyl	[Cl]C=1C=C(C([Cl])=CC=1[Cl])C2=CC([Cl])=C([Cl])C=C2[Cl]	A	7.75	5.69383	4.371982*
587	36065-30-2	2,4,6TRIBROMOPHENYL(2METHYL2,3DIBROMOPROPYL)	O(c1c(cc(cc1Br)Br)Br)CC(C)(CBr)Br	A_E		4.36056	2.482548*
596	41122-70-7	4'NHEXYL4CYANOBIPHENYL	CCCCCCc1ccc(cc1)c2ccc(C#N)cc2	A_E		3.64703	2.61362
600	42240-73-3	2,2',3,3'TETRACHLORO4,4'DIAMINODIPHENYLMETHAN	C1=CC(=C(C(=C1CC2=C(C(=C(C=C2)N)Cl)Cl)Cl)Cl)N	A_E		3.37912	3.29
602	50375-10-5	Benzene, 1,2,4-trichloro-3-methoxy-	CO/C1=C(\[Cl])C=CC([Cl])=C1[Cl]	A	3.64	2.52558	2.049007*
604	50925-42-3	DIRECT YELLOW86	O=[S](=O)(O[H])C1=CC=CC7=C1/C=C(/N=N/C2=C/C=C(/C=C2/C)N([H])C3=NC(=NC(=N3)N([H])C=6C=CC(/N=N/C5=C/C4=C(C=C/C=C4/[S](=O)(=O)O[H])C(=C5)[S](=O)(=O)O[H])=C(C)C=6)N([H])CCO[H])C=C7[S](=O)(=O)O[H]	E		0.497818	-0.57093*
606	51892-26-3	2,4DICHLORODIPHENYLETHER	Clc2ccc(Oc1ccccc1)c(Cl)c2	E	4.93	3.96848	3.35035
607	52322-80-2	1,2,4-Trichloro-5-phenoxybenzene	[Cl]/C1=C/C([Cl])=C([Cl])C=C1O/C2=C/C=CC=C2	A	5.44	3.64461	3.727313*
608	54135-80-7	2,3,4TRICHLOROANISOLE	COc1ccc(Cl)c(Cl)c1(Cl)	E	3.74	2.96379	1.958227*
609	54135-81-8	Benzene, 1,2,5-trichloro-3-methoxy-	Clc1c(OC)cc(Cl)cc1Cl	A	3.93	3.09108	2.05*
614	57567-84-7	4METHYLCYCLOHEXANE1,2DICARBOXYLIC ACID	C(=O)(O)C1C(C(=O)O)CC(C)CC1	A_E		-0.15969	0.210478
629	66230-04-4	SFENVALERATE	N#CC(OC(=O)C(C(C)C)c1ccc(Cl)cc1)c3cccc(Oc2ccccc2)c3	E	6.22	3.17435	1.6458
630	66735-04-4	PTBUTYLALPHAMETHYLHYDRO CINNAMIC ACID	OC(=O)C(C)Cc1ccc(cc1)C(C)(C)C	A_E		0.350929	1.79998
637	119168-77-3	TEBUFENPYRAD	CCc2nn(C)c(C(=O)NCc1ccc(cc1)C(C)(C)C)c2(Cl)	E	4.61	1.13033	1.4686
644	84-15-1	1,1 :2 ,1 -Terphenyl	c1(c(c2ccccc2)cccc1)c1ccccc1	A		3.11003	3.1
646	92-94-4	1,1 :4 ,1 -Terphenyl	c1(c2ccccc2)ccc(c2ccccc2)cc1	A	6.03	1.77291	3.09
647	99-62-7	Benzene, 1,3-bis(1-methylethyl)-	c1(cc(ccc1)C(C)C)C(C)C	A	4.9	3.15919	3.03
648	102-82-9	1-Butanamine, N,N-dibutyl-	N(CCCC)(CCCC)CCCC	A		1.19897	2.51
649	115-86-6	Phosphoric acid, triphenyl ester	P(Oc1ccccc1)(Oc1ccccc1)(Oc1ccccc1)=O	A	4.59	2.47645	2.12
650	117-18-0	1,2,4,5-Tetrachloro-3-nitrobenzene	c1(c(c(cc(c1Cl)Cl)Cl)Cl)[N+](=O)[O-]	A	4.38	3.32784	1.83
651	1634-04-4	Propane, 2-methoxy-2-methyl-	C(OC)(C)(C)C	A	1.24	0.18	0.38
653	3846-71-7	Phenol, 2-(2H-benzotriazol-2-yl)-4,6-bis(1,1-dimethylethyl)-	Oc1c(cc(cc1n1nc2c(cccc2)n1)C(C)(C)C)C(C)(C)C	A		3.53581	1.89*
654	26087-47-8	Phosphorothioic acid, O,O-Bis(1-methylethyl)S-(phenylmethyl)ester	P(SCc1ccccc1)(OC(C)C)(OC(C)C)=O	A	3.34	0.70757	1.46
